# Supplementary material for: Drug Repurposing of New Treatments for Neuroendocrine Tumors
Source: Cancers (Basel). 2025 Jul 28;17(15):2488. doi: 10.3390/cancers17152488 (PMC12345725; doi:10.3390/cancers17152488)
Supplement: Supplementary file 1 [file cancers-17-02488-s001.zip]

Archive with 1 entries (1 files):
- cancers-3745253-supplementary.pdf
